# Supplementary material for: Risk factors for periprosthetic joint infection following primary total knee arthroplasty: a systematic review and meta-analysis
Source: Front Surg. 2026 Jan 8;12:1715571. doi: 10.3389/fsurg.2025.1715571 (PMC12823960; doi:10.3389/fsurg.2025.1715571)
Supplement: Supplementary file 1 [file Datasheet1.zip]

Archive with 11 entries (7 files):
- Data Sheet 1/
- Data Sheet 1/Supporting Information/
- Data Sheet 1/Supporting Information/S1_Text Search strategy/
- Data Sheet 1/Supporting Information/S1_Text Search strategy/CNKI.txt
- Data Sheet 1/Supporting Information/S1_Text Search strategy/Cochrane.txt
- Data Sheet 1/Supporting Information/S1_Text Search strategy/Wanfang.txt
- Data Sheet 1/Supporting Information/S1_Text Search strategy/Weipu.txt
- Data Sheet 1/Supporting Information/S1_Text Search strategy/pubmed.txt
- Data Sheet 1/Supporting Information/S1_Text Search strategy/sinomed.txt
- Data Sheet 1/Supporting Information/S2_Text PRISMA Checklist/
- Data Sheet 1/Supporting Information/S2_Text PRISMA Checklist/ISSM_PRISMA_Checklist.pdf
