# Supplementary material for: Risk factors for periprosthetic joint infection following primary total knee arthroplasty: a systematic review and meta-analysis
Source: Front Surg. 2026 Jan 8;12:1715571. doi: 10.3389/fsurg.2025.1715571 (PMC12823960; doi:10.3389/fsurg.2025.1715571)
Supplement: Supplementary file 1 [file Datasheet1.zip › Data Sheet 1/Supporting Information/S1_Text Search strategy/CNKI.txt]

£¨Ö÷Ìâ£º¹Ø½ÚÖÃ»»£©OR£¨Ö÷Ìâ£ºÏ¥¹Ø½ÚÖÃ»»£©AND£¨Ö÷Ìâ£º¹Ø½Ú¼ÙÌåÖÜÎ§¸ÐÈ¾£©OR£¨Ö÷Ìâ£º¼ÙÌåÖÜÎ§¸ÐÈ¾£©AND£¨Ö÷Ìâ£ºÎ£ÏÕÒòËØ£©
