# Supplementary material for: Risk factors for periprosthetic joint infection following primary total knee arthroplasty: a systematic review and meta-analysis
Source: Front Surg. 2026 Jan 8;12:1715571. doi: 10.3389/fsurg.2025.1715571 (PMC12823960; doi:10.3389/fsurg.2025.1715571)
Supplement: Supplementary file 1 [file Datasheet1.zip › Data Sheet 1/Supporting Information/S1_Text Search strategy/Cochrane.txt]

Search Name:	Cochrane检索！@#S@12
Date Run:	15/08/2025 13:55:42
Comment:	Cochrane ！@#！@#

ID	Search	Hits
#1	MeSH descriptor: [Arthroplasty, Replacement, Knee] explode all trees	4100
#2	(Arthroplasty, Partial Knee OR Arthroplasty, Unicondylar Knee OR Partial Knee Arthroplasty OR Knee Replacement, Partial OR Unicondylar Knee Replacement OR Unicompartmental Knee Replacement OR Knee Replacement, Unicondylar OR Unicompartmental Knee Arthroplasty OR Knee Arthroplasty, Unicondylar OR Knee Replacement, Unicompartmental OR Arthroplasty, Unicompartmental Knee OR Knee Arthroplasty, Unicompartmental OR Partial Knee Replacement OR Knee Arthroplasty, Partial OR Arthroplasty, Replacement, Partial Knee OR Unicondylar Knee Arthroplasty OR Replacement, Total Knee OR Knee Replacement Arthroplasty OR Knee Replacement, Total OR Arthroplasty, Knee OR Knee Replacement Arthroplasties OR Total Knee Replacement OR Replacement Arthroplasties, Knee OR Knee Arthroplasty OR Arthroplasties, Knee Replacement OR Arthroplasties, Replacement, Knee OR Replacement Arthroplasty, Knee OR Arthroplasty, Total Knee OR Total Knee Arthroplasty OR Knee Arthroplasty, Total OR Arthroplasty, Knee Replacement):ti,ab,kw (Word variations have been searched)	12021
#3	#1 OR #2	12021
#4	MeSH descriptor: [Prostheses and Implants] explode all trees	25920
#5	(Endoprosthesis OR Endoprostheses OR Prosthetic Implants OR Implant, Prosthetic OR Prosthetic Implant OR Prostheses and Implant OR Implants, Prosthetic OR Implants and Prostheses OR Implant and Prostheses OR Implant, Artificial OR Implants, Artificial OR Artificial Implants OR Artificial Implant OR Prostheses OR Prosthesis OR Joint Prostheses OR Joint Prosthesis):ti,ab,kw (Word variations have been searched)	20259
#6	#4 OR #5	35317
#7	MeSH descriptor: [Infections] explode all trees	109863
#8	(Infestations and Infections OR Infection and Infestation OR Infestation and Infection OR Infection OR Infections and Infestations):ti,ab,kw (Word variations have been searched)	164283
#9	#7 OR #8	206640
#10	MeSH descriptor: [Risk Factors] explode all trees	38053
#11	(Risk Factor OR Factor, Risk OR Risk Factor Scores OR Score, Risk Factor OR Score, Risk OR Risk Scores OR Risk Factor Score OR Risk Score OR Risk Factor, Social OR Factors, Social Risk OR Social Risk Factor OR Risk Factors, Social OR Factor, Social Risk OR Social Risk Factors OR Health Correlates OR Correlates, Health OR Populations at Risk OR Population at Risk):ti,ab,kw (Word variations have been searched)	211536
#12	#10 OR #11	211536
#13	#3 AND #6 AND #9 AND #12	86
