# Supplementary material for: Risk factors for periprosthetic joint infection following primary total knee arthroplasty: a systematic review and meta-analysis
Source: Front Surg. 2026 Jan 8;12:1715571. doi: 10.3389/fsurg.2025.1715571 (PMC12823960; doi:10.3389/fsurg.2025.1715571)
Supplement: Supplementary file 1 [file Datasheet1.zip › Data Sheet 1/Supporting Information/S1_Text Search strategy/Wanfang.txt]

Ö÷Ìâ:(¹Ø½ÚÖÃ»» OR Ï¥¹Ø½ÚÖÃ»») and Ö÷Ìâ:(¼ÙÌåÖÜÎ§¸ÐÈ¾ OR ¹Ø½Ú¼ÙÌåÖÜÎ§¸ÐÈ¾) and Ö÷Ìâ:(Î£ÏÕÒòËØ)
