# Supplementary material for: Risk factors for periprosthetic joint infection following primary total knee arthroplasty: a systematic review and meta-analysis
Source: Front Surg. 2026 Jan 8;12:1715571. doi: 10.3389/fsurg.2025.1715571 (PMC12823960; doi:10.3389/fsurg.2025.1715571)
Supplement: Supplementary file 1 [file Datasheet1.zip › Data Sheet 1/Supporting Information/S1_Text Search strategy/pubmed.txt]

((((((((((((((((((((((("Arthroplasty, Replacement, Knee"[Mesh]) OR (Arthroplasties, Knee Replacement[Title/Abstract])) OR (Knee Arthroplasty, Total[Title/Abstract])) OR (Arthroplasty, Total Knee[Title/Abstract])) OR (Total Knee Arthroplasty[Title/Abstract])) OR (Arthroplasty, Replacement, Partial Knee[Title/Abstract])) OR (Unicompartmental Knee Arthroplasty[Title/Abstract])) OR (Arthroplasty, Unicompartmental Knee[Title/Abstract])) OR (Knee Arthroplasty, Unicompartmental[Title/Abstract])) OR (Unicompartmental Knee Replacement[Title/Abstract])) OR (Knee Replacement, Unicompartmental[Title/Abstract])) OR (Partial Knee Replacement[Title/Abstract])) OR (Knee Replacement, Partial[Title/Abstract])) OR (Unicondylar Knee Replacement[Title/Abstract])) OR (Knee Replacement, Unicondylar[Title/Abstract])) OR (Unicondylar Knee Arthroplasty[Title/Abstract])) OR (Arthroplasty, Unicondylar Knee[Title/Abstract])) OR (Knee Arthroplasty, Unicondylar[Title/Abstract])) OR (Partial Knee Arthroplasty[Title/Abstract])) OR (Arthroplasty, Partial Knee[Title/Abstract])) OR (Knee Arthroplasty, Partial[Title/Abstract])) AND (((("Joint Prosthesis"[Mesh]) OR (Joint Prostheses[Title/Abstract])) OR (Prostheses, Joint[Title/Abstract])) OR (Prosthesis, Joint[Title/Abstract]))) ((((((((("Infections"[Mesh]) OR (Infection[Title/Abstract])) OR (Infection[Title/Abstract] AND Infestation[Title/Abstract])) OR (Infestation[Title/Abstract] AND Infection[Title/Abstract])) OR (Infections[Title/Abstract] AND Infestations[Title/Abstract])) OR (Infestations[Title/Abstract] AND Infections[Title/Abstract])) OR (Periprosthetic infection[Title/Abstract])) OR (PJI[Title/Abstract])) OR (Peripheral infection[Title/Abstract]))) AND ((((((((((((((((((("Risk Factors"[Mesh]) OR (Factor, Risk[Title/Abstract])) OR (Risk Factor[Title/Abstract])) OR (Population at Risk[Title/Abstract])) OR (Populations at Risk[Title/Abstract])) OR (Risk Scores[Title/Abstract])) OR (Risk Score[Title/Abstract])) OR (Score, Risk[Title/Abstract])) OR (Risk Factor Scores[Title/Abstract])) OR (Risk Factor Score[Title/Abstract])) OR (Score, Risk Factor[Title/Abstract])) OR (Health Correlates[Title/Abstract])) OR (Correlates, Health[Title/Abstract])) OR (Social Risk Factors[Title/Abstract])) OR (Factor, Social Risk[Title/Abstract])) OR (Factors, Social Risk[Title/Abstract])) OR (Risk Factor, Social[Title/Abstract])) OR (Risk Factors, Social[Title/Abstract])) OR (Social Risk Factor[Title/Abstract]))
